# Supplementary material for: Single-nucleus transcriptomics, pharmacokinetics, and pharmacodynamics of CDK4/6 and mTOR inhibition in a Phase 0/1 trial of recurrent high-grade glioma
Source: Neuro Oncol. 2025 Nov 8;28(3):659–71. doi: 10.1093/neuonc/noaf257 (PMC13070491; doi:10.1093/neuonc/noaf257)
Supplement: noaf257_Supplementary_Data [file noaf257_supplementary_data.zip]

Archive with 13 entries (12 files):
- noaf257_Supplementary_Data/
- noaf257_Supplementary_Data/RiboEve_NeuroOncology_SupplementaryMethods_20250924.docx
- noaf257_Supplementary_Data/RiboEve_Supplementary_Tables_FINAL_20251217.xlsx
- noaf257_Supplementary_Data/SupplementaryFigure1.png
- noaf257_Supplementary_Data/SupplementaryFigure10.png
- noaf257_Supplementary_Data/SupplementaryFigure2.png
- noaf257_Supplementary_Data/SupplementaryFigure3.png
- noaf257_Supplementary_Data/SupplementaryFigure4.png
- noaf257_Supplementary_Data/SupplementaryFigure5.png
- noaf257_Supplementary_Data/SupplementaryFigure6.png
- noaf257_Supplementary_Data/SupplementaryFigure7.png
- noaf257_Supplementary_Data/SupplementaryFigure8.png
- noaf257_Supplementary_Data/SupplementaryFigure9.png
